# Supplementary material for: Effects of a Dietary Multi-Mineral Bolus on Udder Health in Dairy Cows: A Clinical Assessment
Source: Vet Sci. 2024 Dec 4;11(12):621. doi: 10.3390/vetsci11120621 (PMC11680380; doi:10.3390/vetsci11120621)
Supplement: Supplementary file 1 [file vetsci-11-00621-s001.zip]

Archive with 2 entries (2 files):
- Guccione et al._2024_Supplementary_file_S1.pdf
- Guccione et al._2024_Supplementary_file_S2.pdf
